# Supplementary material for: Phytochemical Profile, Vasodilatory and Biphasic Effects on Intestinal Motility, and Toxicological Evaluation of the Methanol and Dichloromethane Extracts from the Aerial Parts of Ipomoea purpurea Used in Traditional Mexican Medicine
Source: Pharmaceuticals (Basel). 2025 Jul 30;18(8):1134. doi: 10.3390/ph18081134 (PMC12389191; doi:10.3390/ph18081134)
Supplement: Supplementary file 1 [file pharmaceuticals-18-01134-s001.zip]

Archive with 1 entries (1 files):
- pharmaceuticals-3731597-supplementary.pdf
